# Supplementary material for: In Vivo Efficacy of Voriconazole in a Galleria mellonella Model of Invasive Infection Due to Azole-Susceptible or Resistant Aspergillus fumigatus Isolates
Source: J Fungi (Basel). 2021 Nov 26;7(12):1012. doi: 10.3390/jof7121012 (PMC8708373; doi:10.3390/jof7121012)
Supplement: Supplementary file 1 [file jof-07-01012-s001.zip]

Archive with 1 entries (1 files):
- jof-1422248-supplementary.pdf
